# Supplementary material for: Computational Insights into the Deleterious Impacts of Missense Variants on N-Acetyl-d-glucosamine Kinase Structure and Function
Source: Int J Mol Sci. 2021 Jul 28;22(15):8048. doi: 10.3390/ijms22158048 (PMC8347710; doi:10.3390/ijms22158048)
Supplement: Supplementary file 1 [file ijms-22-08048-s001.zip]

Archive with 4 entries (2 files):
- ijms-1243023-supplementary/
- ijms-1243023-supplementary/Supplimentary File/
- ijms-1243023-supplementary/Supplimentary File/Revised Supplimentary File 2.pdf
- ijms-1243023-supplementary/Supplimentary File/Supplimentary File 1.xlsx
