# Supplementary material for: Computational Insights into the Deleterious Impacts of Missense Variants on N-Acetyl-d-glucosamine Kinase Structure and Function
Source: Int J Mol Sci. 2021 Jul 28;22(15):8048. doi: 10.3390/ijms22158048 (PMC8347710; doi:10.3390/ijms22158048)
Supplement: Supplementary file 1 [file ijms-22-08048-s001.zip › ijms-1243023-supplementary/Supplimentary File/Supplimentary File 1.xlsx]

## Sheet: Sheet1
RS ID	Substitution	SIFT	CADD	Condel	M-CAP	MutPred	MutationAssessor_score	PROVEAN	Phd-SNP	Hum Div	Hum Var	I-Mutant 3	SNAP2
rs1004174310	L82F	0	35	0	0.001074	0.085	0.985	-3.63	0.551	0.997	0.995	-2.04	98
rs2241265	G6A	0	34	0	0.00184	0.118	.	-3.08				-1.59	98
rs17849984	A60V	0	34	0	0.001926	0.125	.	-2.84		0.015	0.081	-0.75	95
rs17856147	W38R	0	34	0	0.002249	0.131		0.03				-0.04	95
rs1019817379	I11M	0	34	0	0.002346	0.134	3.195	-6.36	0.863	1	1	-0.01	92
rs1019817379	I205M	0	34	0	0.002352	0.147	2.94	-5.88				-0.36	89
rs1019817379	I146M	0	34	0	0.002707	0.151		0.1				-0.3	89
rs1019817379	I53M	0	34	0	0.002707	0.158	2.945	-5.24	0			-0.1	89
rs1469573605	E133K	0	34	0	0.002883	0.16		0.3		0.411	0.079	-1.88	88
rs142872700	R232H	0	33	0	0.002913	0.162	0.985	-3.63				-0.7	88
rs143520899	R58W	0	33	0	0.002956	0.162	2.34	-5.42				0.3	87
rs1037356546	S60P	0	33	0	0.003001	0.164		-2.77				0.2	86
rs1037356546	S157P	0	33	0	0.003004	0.17	.	-6.76				-0.6	85
rs1037356546	S98P	0	33	0.002	0.00307	0.175		0.03				-0.09	85
rs146053228	K261E	0	33	0.002	0.00307	0.178	3.225	-5.8		1	1	-2.2	84
rs146931704	G110S	0	33	0.002	0.003231	0.179	1.74	-3.88		1	0.958	-0.48	84
rs148054431	T202N	0	33	0.002	0.003339	0.181		-0.06				-0.44	82
rs149052839	Q80K	0	33	0.002	0.003339	0.187	.	-0.69				-0.27	82
rs149375267	C143W	0	33	0.002	0.003447	0.197		0.03				0.27	82
rs150821125	D63V	0	33	0.003	0.003451	0.199	2.655	-3.43		1	0.977	0.454	82
rs142872700	R84P	0	32	0.003	0.00349	0.201	3.195	-7.63	0.59	1	1	-0.91	81
rs188706050	G290D	0	32	0.004	0.003534	0.216		-0.31				-1.52	80
rs144077605	G123S	0	32	0.005	0.003534	0.22		-0.05				-1.35	80
rs200297031	A83T	0	32	0.006	0.003615	0.225		0.16				-1.03	80
rs200730544	L318V	0	32	0.007	0.003766	0.241	.	-1.2		0.046	0.025	-0.01	80
rs1380202090	P311R	0	32	0.009	0.003905	0.243	-0.295	0.54		0.001	0.001	-1.08	79
rs201526773	G215R	0	32	0.009	0.003981	0.249	.	-4.5	0.833	0.88	0.769	-0.95	79
rs201875949	S139F	0	32	0.009	0.004082	0.251	2.47	-3.88				-0.29	78
rs370597669	G38W	0	32	0.01	0.004145	0.253		0.17				-0.81	77
rs1379493531	G91V	0	32	0.01	0.004303	0.261	3.225	-5.8				-0.56	76
rs1375910522	V124G	0	32	0.011	0.004345	0.263	3.12	-5.31				-0.43	76
rs372224105	T127I	0	32	0.011	0.00443	0.27	3.08	-6.53	0.569	1	1	-0.68	73
rs372401395	P21A	0	32	0.011	0.004458	0.27		-2.77				0.5	73
rs372471723	A113T	0	32	0.011	0.00446	0.277	.	-6.76	0.709	1	0.998	-3.2	72
rs1356326147	S112C	0	32	0.012	0.004501	0.28	3.03	-6.8	0.683			-1.77	72
rs373528924	G6E	0	31	0.012	0.004825	0.282	.	-0.07				-1.07	72
rs374851480	R232C	0	31	0.013	0.004917	0.284	.	-6.6				-0.82	72
rs376531405	I200M	0	31	0.013	0.004936	0.284	3.07	-8.37	0.757	1	1	0.19	72
rs532811115	S108P	0	31	0.015	0.004999	0.289	.	-1.85				-0.88	71
rs533814150	I246T	0	31	0.015	0.005204	0.298						-0.34	71
rs534103170	S46R	0	31	0.016	0.005214	0.31	3.225	-8.7		1	1	0	71
rs1328304873	H17R	0	31	0.016	0.00523	0.31	3.07	-7.47	0.675			1	71
rs544927836	L33V	0	31	0.017	0.00537	0.314	1.1	-1.36				-2.75	69
rs1324452597	S289A	0	31	0.018	0.005378	0.318		-0.07				-1.69	69
rs1313324474	D48H	0	30	0.018	0.005417	0.318	2.28	-3.73		0.992	0.894	-0.96	69
rs1306264674	H74Y	0	30	0.018	0.005645	0.321	.	-7.84		1	1	-0.26	69
rs553026134	P67R	0	30	0.021	0.005645	0.325	.	-1.13				-0.14	69
rs554431300	D118H	0	29.9	0.021	0.005662	0.327	.	-2.53		1	0.996	-0.12	69
rs1272723036	M157V	0	29.9	0.021	0.005744	0.381	.	-2.81	0.564	0.999	0.755	0.07	69
rs370141101	R236G	0	29.9	0.024	0.005744	0.387	0.72	-0.55		0.025	0.035	0.21	69
rs1239954045	E171K	0	29.8	0.024	0.005798	0.387		0.31				-2.63	68
rs559948418	A312T	0	29.7	0.026	0.005845	0.387	.	-3.84				-1.02	68
rs560847516	I124V	0	29.5	0.027	0.005875	0.387	.	-2.03				-0.6	68
rs563278716	A176V	0	29.5	0.027	0.005887	0.394		-0.72				-0.69	67
rs563867179	A333T	0	29.5	0.028	0.005911	0.397	.	-1.43				-0.21	66
rs564669580	G154S	0	29.5	0.029	0.006048	0.397	.	-10.29		1		0.27	65
rs1220145916	L150P	0	29.3	0.032	0.006048	0.406	.	-5.63	0.839	1	0.994	-1.77	64
rs573288214	N36D	0	29.3	0.032	0.00606	0.421	.	-10.49	0.69	0.819	0.137	-1.17	64
rs574939127	L178I	0	29.3	0.033	0.006066	0.421	.	-4.9		0.999	0.974	-1.13	64
rs1214175370	I339I	0	29.3	0.034	0.006092	0.421	3.125	-11.96	0.689	1	0.999	-0.04	64
rs1208804496	K257N	0	29.2	0.034	0.006111	0.422	.	-6.77		0.999	0.992	-1.22	62
rs748270449	L278R	0	29.2	0.042	0.006175	0.423	.	-5.57	0.702	0.999	0.985	-1.02	62
rs1193125586	R240G	0	29.2	0.042	0.006224	0.423	.	-0.29		0.001	0.001	0.08	62
rs1190188472	A206E	0	29.2	0.042	0.006295	0.426		0.41				0.53	62
rs748900917	D79A	0	29.2	0.05	0.006295	0.427	.	-3.45	0.608			0.767	62
rs749039406	D207G	0	29.2	0.05	0.00633	0.436	.	-7.73	0.36	0	0	-0.53	59
rs1044491519	C105W	0	29.1	0.05	0.00633	0.444	.	-3.56	0.773	0.998	0.979	-0.51	59
rs1022300452	N67H	0	29.1	0.05	0.00633	0.446	0.825	-0.04				-0.42	59
rs749414256	G123R	0	29.1	0.05	0.006348	0.446	3.225	-7.73	0.265			-1.86	58
rs1047263037	A155T	0	29	0.051	0.006353	0.448	.	-0.57		0.395	0.049	-1.56	58
rs750011641	G6R	0	29	0.052	0.006376	0.448	2.87	-0.97				-0.97	58
rs1162089872	C160R	0	29	0.053	0.006387	0.45	.	-2.87				-0.39	58
rs750279479	F216Y	0	29	0.056	0.006558	0.463	.	-0.97				-0.16	58
rs1162089872	C257R	0	29	0.056	0.006584	0.463	3.225	-5.8				-1.36	57
rs750765230	V269M	0	28.9	0.057	0.006678	0.463	.	-3.84				-0.34	57
rs751079969	G263E	0	28.9	0.057	0.006801	0.465	.	-4.65		1	1	-1.34	56
rs1170981133	P47S	0	28.9	0.059	0.00685	0.468	3.175	-4.36	0.617	1	0.995	-0.26	56
rs751678359	F299L	0	28.9	0.059	0.006865	0.478	.	0.67		0	0.001	-0.97	55
rs752883485	L73I	0	28.8	0.059	0.006865	0.482	2.74	-2.65	0.865	0.999	0.946	-0.63	55
rs752921991	F298I	0	28.7	0.059	0.006903	0.482	.	-3.84		1	0.997	-0.51	55
rs752973643	G12S	0	28.5	0.059	0.006912	0.484	.	1.87		0.329	0.016	-0.41	55
rs753074492	D172G	0	28.4	0.06	0.006919	0.488	.	-0.44		0	0	-0.3	55
rs753720648	Y46C	0	28.4	0.064	0.007163	0.493	.	-0.29		0	0	-0.11	55
rs754408067	S41R	0	28.3	0.122	0.007318	0.495	.	-5.86		1	1	0.68	55
rs754730827	S311C	0	28.2	0.143	0.007389	0.497	.	-6.6		0.927	0.235	-1.94	54
rs754915910	G182S	0	28.2	0.147	0.007389	0.497	.	-5.13				-1.42	54
rs755216324	W273C	0	28.2	0.184	0.00747	0.5	.	-8.36				-1.17	54
rs755683916	S41G	0	28.1	0.188	0.007491	0.5	2.905	-3.08	0.588			-1.17	53
rs755688556	R218W	0	27.9	0.216	0.00752	0.502		1		0	0.001	-0.89	53
rs755886667	G78R	0	27.9	0.241	0.00752	0.503		0.31				-0.44	53
rs757025522	R197Q	0	27.7	0.252	0.007587	0.505	3.215	-4.83		1	1	-0.49	52
rs1172401721	P301L	0	27.7	0.255	0.0076	0.51	3.15	-7.04	0.639	1	0.999	-0.24	51
rs1177202947	P265T	0	27.7	0.261	0.007628	0.51	.	-4.1		1	0.966	-1.19	49
rs757925234	T106S	0	27.7	0.263	0.00766	0.514	2.75	-9.35				-0.98	49
rs758329871	R58Q	0	27.6	0.27	0.007821	0.516	0	-1.38				-0.83	49
rs759169709	E252K	0	27.6	0.286	0.007844	0.518	.	-1.27		0.005	0.016	-0.57	49
rs759267718	V121I	0	27.4	0.287	0.007844	0.522	3.125	-11.96				-0.24	49
rs759342435	H179N	0	27.4	0.298	0.007844	0.522	3.225	-5.8				0	49
rs759879580	G320A	0	27.4	0.3	0.007967	0.524		-3.98				-2.71	48
rs760202765	A15T	0	27.1	0.3	0.007967	0.527	.	-4.99		1	0.990	-0.69	48
rs760520349	P117R	0	27.1	0.3	0.007973	0.528	2.905	-5.55	0	0.998	0.928	0	47
rs760797273	L56P	0	27	0.301	0.008099	0.528		-2.77				-0.2	46
rs761163572	M150K	0	26.9	0.307	0.008176	0.529	.	-1.67				-2.23	45
rs762410705	L68P	0	26.9	0.309	0.008184	0.529	.	-4.35	0.606			-0.95	45
rs762422416	G120E	0	26.8	0.316	0.00823	0.529		-0.47				-0.68	45
rs762580498	S129C	0	26.7	0.324	0.008271	0.53	.	-7				-0.49	45
rs762680754	G26E	0	26.7	0.324	0.008299	0.533	3.135	-8.06	0.674	0.987	0.896	-0.1	45
rs762711106	E25K	0	26.7	0.329	0.008459	0.534	2.36	-2.4		0.437	0.189	0	45
rs762837386	G145V	0	26.6	0.344	0.008486	0.534	.	-2.87				0.18	44
rs763129577	M181K	0	26.6	0.345	0.009403	0.538		0.37				-0.83	43
rs763158594	E90G	0	26.5	0.345	0.009469	0.541	3.225	-5.8				-0.22	43
rs763238618	F192S	0	26.5	0.349	0.009469	0.547	2.91	-4.27				-0.3	42
rs763330286	N160S	0	26.5	0.349	0.009486	0.548	1.245	-0.63		0.803	0.91	-1.23	41
rs1180927732	T342I	0.01	26.4	0.35	0.009524	0.548	1.15	-3.29		0.994	0.567	-0.23	41
rs763645772	I262T	0.01	26.4	0.352	0.009628	0.556		-0.02		1	1	-0.14	41
rs763848842	N130T	0.01	26.4	0.356	0.009643	0.556	.	-2.39	0.783			0.958	41
rs764145593	F247Y	0.01	26.3	0.356	0.009672	0.559		-0.24				-2.18	40
rs764243507	E175A	0.01	26.3	0.359	0.009804	0.559	.	-4.77		1	1	-1.39	40
rs764912035	P255A	0.01	25.9	0.365	0.010146	0.565	.	-10.59				-2.71	39
rs765136125	K185R	0.01	25.9	0.366	0.010429	0.57	3.07	-8.37	0.577	1	0.999	0.2	39
rs765410817	G72A	0.01	25.8	0.37	0.010429	0.572	3.06	-5.78	0.636	0.999	0.976	-2.55	38
rs765581819	H325Y	0.01	25.8	0.383	0.010615	0.575	2.645	-5.63		1	1	-2.5	38
rs765712016	I171T	0.01	25.7	0.386	0.010676	0.575	.	-1.92		0.633	0.164	-0.53	38
rs766086295	Y143D	0.01	25.7	0.386	0.010676	0.577	.	-2.98				-0.36	38
rs766162645	R130C	0.01	25.6	0.386	0.010726	0.58	3.225	-7.73				-1.14	36
rs766269249	A286V	0.01	25.3	0.402	0.010763	0.58		-0.03				-0.92	36
rs1180927732	T338I	0.01	25.3	0.406	0.010927	0.582	.	-0.09		0	0	-0.77	36
rs766941031	S41N	0.01	25.3	0.406	0.010927	0.582	.	-0.27				-0.4	36
rs767133277	E140G	0.01	25.2	0.406	0.010941	0.587	.	-1.84				-0.3	36
rs767201769	G215E	0.01	25.2	0.407	0.011068	0.587	2.91	-5.03	0.785	1	0.999	-0.49	35
rs767515267	L91M	0.01	25.2	0.408	0.011113	0.587	.	-3.75		1	0.985	-0.24	35
rs767856034	P136T	0.01	25.1	0.408	0.011282	0.587	2.51	-5.5		1	0.998	-1.47	34
rs768168137	C268W	0.01	25	0.408	0.011282	0.59	.	-3.84				-0.26	34
rs768624990	T114A	0.01	25	0.409	0.011378	0.591	.	-5.69				-0.25	34
rs769108239	L201V	0.01	25	0.415	0.011378	0.591	2.94	-5.88	0.571	1	0.999	-0.23	34
rs769162666	A10T	0.01	24.9	0.415	0.011507	0.596	.	-3.63	0.647	0.998	0.981	-2.23	33
rs769170071	R56G	0.01	24.9	0.421	0.011547	0.597	0.95	-0.04		0	0	-1.98	33
rs1182635746	G19R	0.01	24.9	0.421	0.011666	0.598	2.585	-3.76				-0.44	33
rs770763690	M234V	0.01	24.9	0.422	0.011666	0.599	.	-1.32				-0.36	33
rs771423358	I175S	0.01	24.9	0.427	0.011666	0.601	.	-4.35				0.06	33
rs771852323	R193K	0.01	24.9	0.431	0.011718	0.601	1.625	-2.39				-2.19	32
rs771911827	A74T	0.01	24.8	0.445	0.011718	0.602		-2.16		0.675	0.88	-0.7	31
rs772400715	G18A	0.02	24.8	0.445	0.011811	0.602	0.985	-3.63				0.3	31
rs772670923	A76V	0.02	24.8	0.447	0.012177	0.604	3.06	-7.7				-1.07	29
rs773150852	A19V	0.02	24.5	0.447	0.012177	0.604	2.945	-5.24		1	0.99	-1.07	29
rs773210634	H129Y	0.02	24.3	0.453	0.012177	0.609	.	-0.17		0.98	0.988	-1.03	29
rs773587630	G11R	0.02	24.3	0.456	0.012401	0.609	1.04	-2.58				-0.9	29
rs773873747	E140K	0.02	24.2	0.456	0.012576	0.61	.	-0.42				-0.35	29
rs774068290	M150V	0.02	24.2	0.457	0.012932	0.61	.	-9		1	0.999	-0.26	29
rs774157725	L285P	0.02	24.2	0.46	0.012983	0.613	0.345	-3.42	0.7	1	0.992	-0.86	28
rs774561962	T65I	0.02	24.2	0.46	0.013024	0.613	.	-2.94				-2.71	24
rs774813675	Y5C	0.02	24.2	0.463	0.013024	0.616	.	-2.89				-0.44	24
rs775222297	G209R	0.02	24.2	0.463	0.013273	0.619	3.1	-10.32				-0.33	23
rs775346375	L24R	0.02	24.1	0.471	0.01334	0.619	1.39	-1.86				-0.33	23
rs775436739	Q23L	0.02	24.1	0.471	0.013598	0.62		-0.09				0.27	23
rs775681499	E38K	0.02	24.1	0.474	0.013695	0.62	.	-0.12				-1.87	22
rs775878148	I112V	0.02	24.1	0.502	0.01405	0.626	3.195	-6.36				0.18	21
rs776069576	V116A	0.02	23.8	0.505	0.014098	0.634	-0.53	0.41		0	0.001	-1.18	18
rs776182456	F138L	0.02	23.8	0.515	0.014102	0.635	.	-7.68				-0.55	18
rs776258480	T81I	0.02	23.8	0.524	0.014255	0.635	2.955	-5.5		0.999	0.965	-0.5	18
rs1442792813	G270R	0.02	23.7	0.538	0.014323	0.636		-2.86				-2.3	15
rs776823159	D59N	0.03	23.7	0.549	0.014442	0.638		-2.77				-0.8	15
rs777498291	V133I	0.03	23.6	0.567	0.014976	0.641	2.87	-0.97		0.997	0.992	0.17	14
rs777835055	A115D	0.03	23.6	0.573	0.015046	0.641	.	-5.39		0.988	0.992	-1.1	13
rs777896825	G61R	0.03	23.6	0.573	0.015245	0.641	3.225	-6.77				-0.7	13
rs778376929	D31V	0.03	23.6	0.588	0.015245	0.643	.	-0.06				-0.6	13
rs144758868	G145S	0.03	23.5	0.601	0.015559	0.645	3.215	-1.93				-0.44	13
rs779031985	E226Q	0.03	23.5	0.609	0.015836	0.648	2.775	-4.33		0.994	0.875	-0.75	12
rs779223061	E89G	0.03	23.4	0.615	0.016199	0.648	.	-2.03				0.23	12
rs779700904	D28N	0.03	23.4	0.615	0.017019	0.648	.	-3.45				-0.34	9
rs779876871	L307V	0.04	23.4	0.615	0.017019	0.66	.	-7.03	0.773	1	0.976	-0.86	7
rs780069263	S220F	0.04	23.4	0.619	0.017019	0.662		0.06				-2.71	6
rs780933170	V62M	0.04	23.4	0.623	0.017019	0.666	.	-3.7	0.508	0.998	0.978	-0.6	5
rs781321908	I130T	0.04	23.4	0.629	0.017949	0.666	3.085	-5.8		1	1	-1.42	3
rs781359251	G110R	0.04	23.4	0.632	0.018026	0.669	1.15	-3.04		0.001	0.001	-0.69	2
rs781388775	A155D	0.04	23.4	0.634	0.018428	0.677	0.805	-1.98	0.32			-1.31	0
rs781732389	P113S	0.04	23.3	0.645	0.01889	0.677	.	-4.91		1	0.997	-0.93	-4
rs866830696	T15M	0.04	23.3	0.652	0.019233	0.678	2.78	-5.8		1	1	-2.32	-5
rs879546598	C92S	0.04	23.3	0.658	0.019475	0.68	1.005	0.13		0	0.004	-0.61	-5
rs886895313	G172A	0.04	23.2	0.669	0.019475	0.68	.	-4.93				-0.5	-5
rs907555585	G75R	0.04	23.2	0.686	0.019673	0.681	.	-3.6				-0.2	-5
rs907693641	D330A	0.04	23.2	0.696	0.019743	0.682		-1.56				-0.1	-5
rs144807367	A138V	0.05	23.2	0.697	0.019938	0.685	2.585	-3.76				0.5	-5
rs909178654	M241I	0.05	23.2	0.699	0.020175	0.693	.	-5.45				0.79	-5
rs912370309	R33G	0.05	23.2	0.7	0.020467	0.693	-0.345	-0.8				-0.4	-6
rs913143417	S7R	0.05	23.2	0.709	0.020467	0.693		0.21				-0.32	-9
rs915322339	R41T	0.05	23.1	0.714	0.02065	0.693	.	-3.6		1	0.991	-0.29	-9
rs921890307	R317G	0.05	23	0.716	0.02065	0.699	.	-0.03				0.76	-9
rs927411252	A163T	0.05	23	0.736	0.020766	0.7		0.19		1	1	-1.73	-10
rs928462515	N82D	0.06	23	0.739	0.020915	0.701	.	-5.01				-0.46	-10
rs928557516	A173V	0.06	23	0.741	0.021439	0.707		0.08	0.568	1	0.979	0.27	-10
rs933229388	I272V	0.06	23	0.755	0.021486	0.708	.	-1.69				-1.07	-12
rs938332289	S40T	0.06	22.9	0.755	0.021495	0.708	1.685	-4.29		1	1	0.2	-14
rs942043637	G192S	0.06	22.9	0.755	0.021503	0.708	.	-4.13		0.973	0.304	-2.71	-15
rs945978590	L9V	0.07	22.9	0.756	0.021817	0.716	2.905	-4.66	0.589	1	0.983	-0.34	-18
rs950716238	D177E	0.07	22.9	0.76	0.021817	0.721	.	-0.97				-0.93	-19
rs956654671	A83E	0.07	22.8	0.76	0.022867	0.723	.	-0.46				-0.46	-19
rs960690629	T35A	0.07	22.8	0.761	0.022867	0.724	.	-3.38				-1.25	-21
rs961521732	N36S	0.07	22.7	0.762	0.023363	0.725	.	-4.65				-0.76	-21
rs966473350	G239S	0.08	22.7	0.763	0.023548	0.725		0.16		0.003	0.005	-0.57	-21
rs969035441	D23A	0.08	22.6	0.768	0.023588	0.726	.	-3.37				-0.01	-21
rs975110063	Y205S	0.08	22.6	0.768	0.023675	0.728	2.035	-2.33		0.013	0.008	-0.75	-22
rs990206760	V53E	0.08	22.6	0.772	0.023675	0.731	.	-2.03	0.658	0.641	0.55	-1.18	-23
rs1004174310	L133F	0.09	22.5	0.772	0.023801	0.731	.	-0.03				-0.38	-24
rs1011690627	Q23H	0.09	22.5	0.776	0.02447	0.732	3.11	-5.57				-1.59	-25
rs1017981833	M47T	0.09	22.5	0.782	0.026212	0.732		0.96				-0.4	-25
rs1017981833	M1K	0.09	22.4	0.784	0.026286	0.737	.	-2.61		0.997	0.992	-1.07	-27
rs1019817379	I159M	0.09	22.4	0.784	0.026286	0.739	1.745	-2.99	0.422	0.537	0.162	-0.43	-27
rs1022300452	N173H	0.09	22.4	0.789	0.026536	0.739	1.235	-0.8				-0.25	-27
rs1028239657	L24V	0.1	22.4	0.79	0.027628	0.739		-3.98				0.36	-28
rs1037356546	S111P	0.1	22.4	0.793	0.027628	0.748		-0.11					-29
rs1044491519	C211W	0.1	22.4	0.794	0.028617	0.748	.	-1.32	0.545	0.013	0.032	-0.81	-30
rs1022300452	N122H	0.1	22.3	0.796	0.029027	0.748		-2.77	0.727			-2.55	-33
rs1470666503	G87R	0.11	22.3	0.811	0.029075	0.748	.	-3		0.999	0.999	-1.02	-33
rs1476485362	E288D	0.11	22.3	0.812	0.029517	0.749	.	1.47		0.003	0.011	-2.02	-34
rs1049305877	M1T	0.12	22.3	0.813	0.029517	0.749	.	-0.12	0.683	1	0.999	-0.76	-34
rs1162089872	C211R	0.12	22.2	0.815	0.030892	0.75	.	-3.7				-0.66	-34
rs148054431	T248I	0.12	22.2	0.816	0.030913	0.753	.	-3.6				-0.82	-36
rs1170981133	P195S	0.12	22.1	0.823	0.031709	0.753	.	-2.91				-0.76	-36
rs1172401721	P255L	0.12	21.9	0.825	0.0323	0.753		-0.12				-0.65	-36
rs1489856155	Y249Y	0.12	21.9	0.825	0.0323	0.754	3.15	-7.04				-0.44	-36
rs1177202947	P117T	0.14	21.8	0.825	0.032477	0.756		-0.25				-0.22	-37
rs1180698312	D137V	0.14	21.8	0.828	0.033018	0.756	1.135	-1.72		0.137	0.017	-2.55	-38
rs1483610669	W145C	0.15	21.7	0.831	0.033021	0.756		0.05				-1.25	-39
rs1182635746	G32R	0.15	21.6	0.842	0.033186	0.756		-2.86	0.555			-1.14	-39
rs1185370313	L287P	0.15	21.6	0.843	0.033684	0.762	1.78	-1.58				-0.55	-39
rs1190188472	A160E	0.15	21.6	0.844	0.034488	0.762	0.985	-3.63				0.3	-39
rs1190188472	A160V	0.15	21.6	0.845	0.034488	0.764	.	-4.5	0.743			-1.17	-44
rs17856147	W25R	0.16	21.6	0.845	0.034566	0.765	.	-4.19		0.989	0.531	-0.64	-44
rs1202296014	S17G	0.16	21.5	0.849	0.035114	0.765	.	-1.85				-0.44	-44
rs1206274984	H179Q	0.16	21.3	0.849	0.035311	0.773	2.47	-3.88				-0.26	-44
rs1208804496	K210N	0.16	21.3	0.849	0.03584	0.775	2.8	-3.74		1	0.999	-0.05	-44
rs1210847610	K8N	0.17	21.3	0.85	0.03663	0.775	1.04	-0.79				-0.38	-45
rs192172897	A102T	0.17	21.2	0.85	0.036835	0.788	.	-5.18				-0.86	-46
rs1214175370	I293F	0.18	21.2	0.851	0.037544	0.789		0.31		0.022	0.019	-2.36	-48
rs1215818038	Y339F	0.18	21.2	0.853	0.037642	0.789	.	1.36				-1.21	-48
rs1217195209	I159V	0.18	21.1	0.855	0.037645	0.793		-3.98				-0.26	-48
rs1220145916	L201P	0.18	20.9	0.856	0.037742	0.795	2.34	-5.42		0.956	0.697	0.23	-48
rs1220580744	V17F	0.19	20.8	0.856	0.037742	0.795	0.805	0.33				-0.11	-49
rs201078608	G148V	0.19	20.8	0.859	0.038057	0.796	2.87	-2.53				-2.55	-51
rs201526773	G164R	0.19	20.8	0.863	0.038183	0.796	2.91	-4.27	0.659	1	0.995	-1.06	-51
rs1231388741	C131Y	0.19	20.6	0.867	0.038496	0.801	3.11	-9.67	0.56			-0.64	-51
rs200730544	L83V	0.19	20.5	0.869	0.039301	0.801	.	-2.22				0.17	-51
rs1235100397	A156D	0.19	20.5	0.871	0.03968	0.801	.	-2.31		0.905	0.332	0.06	-52
rs201875949	S33F	0.19	20.5	0.873	0.043226	0.801	0.895	-0.87		0.075	0.013	-1.46	-54
rs370141101	R185G	0.19	20.5	0.873	0.043471	0.801	.	-0.83				0.17	-55
rs370141101	R88G	0.2	20.5	0.875	0.044069	0.808	-0.805	0.81				-0.95	-59
rs1249073787	D13G	0.2	20.5	0.881	0.044684	0.808	.	-3.52				-0.63	-59
rs372224105	T21I	0.21	20.3	0.883	0.045008	0.808	.	-1.32				-0.63	-59
rs1254606490	Y193C	0.21	20.2	0.884	0.046414	0.81	3.12	-5.31	0.825			-0.6	-59
rs372471723	A62T	0.21	20.1	0.884	0.046414	0.812	2.555	-6.39	0.36	1	0.991	-0.3	-59
rs372471723	A100T	0.22	19.88	0.884	0.047069	0.813	.	-1.09				-0.63	-61
rs1261922965	G260D	0.22	19.86	0.886	0.047069	0.823		-0.6				-2.71	-62
rs372587749	G93S	0.22	19.84	0.886	0.048074	0.823	.	-0.78				-0.89	-62
rs1263980935	K59T	0.23	19.7	0.895	0.048408	0.824	.	-1.67				-0.11	-62
rs1264548741	G7V	0.23	19.7	0.895	0.048438	0.827	.	-2.73				-1.63	-64
rs1269446831	A2D	0.24	19.66	0.895	0.048438	0.829		-0.13				-0.26	-64
rs1269503720	R2H	0.26	19.66	0.895	0.048438	0.833	.	-3.56	0.36			-0.76	-65
rs1272723036	M305V	0.27	19.32	0.896	0.048438	0.835		-0.1				-0.47	-65
rs1274938224	H161Q	0.28	19.28	0.896	0.048438	0.836	2.87	-3.97	0.521	1	0.999	-1.52	-67
rs1280855104	G119S	0.28	19.23	0.896	0.049161	0.836		-1.64				-1.07	-67
rs1283677334	W158G	0.28	19.19	0.897	0.049364	0.836	2.75	-9.35				-0.5	-67
rs1284434689	V164G	0.29	18.87	0.897	0.049364	0.836	.	-7				-0.89	-68
rs372587749	G38S	0.3	18.4	0.902	0.049595	0.838	.	-4.55				-0.8	-69
rs1292286312	V14D	0.31	18.34	0.902	0.049759	0.84	.	-3.73		0.66	0.417	-0.77	-69
rs1293961642	G41A	0.32	18.3	0.905	0.050967	0.84		0.17		1	1	-0.75	-69
rs1294330215	V34A	0.32	18.2	0.906	0.050967	0.843	2.905	-3.08				-0.51	-70
rs533814150	I98T	0.33	18.12	0.911	0.050969	0.845	.	-4.08				-0.49	-71
rs1306990821	F258L	0.36	17.97	0.911	0.050969	0.845	.	-1.75				-0.64	-73
rs1321687837	A187P	0.36	17.69	0.911	0.052291	0.847		0.15				-0.55	-73
rs1310778628	E13Q	0.36	17.64	0.919	0.053219	0.847	0.695	-1.93		0.837	0.169	-2.53	-74
rs1312152273	I104L	0.38	17.6	0.919	0.056722	0.851	.	-4.91				-0.17	-74
rs1313324474	D196H	0.39	17.57	0.919	0.056722	0.854	1.935	-4.83		1	1	-3.03	-76
rs1317400538	R236K	0.39	17.49	0.919	0.057235	0.856	.	1.95		0	0	-1.28	-78
rs548110591	D80N	0.4	17.47	0.935	0.058731	0.856	.	-1.23				-0.55	-78
rs1321687837	A238P	0.43	17.34	0.935	0.058731	0.857	1.245	-0.63				0.19	-78
rs1324452597	S340A	0.45	16.94	0.935	0.059019	0.857	2.495	-2.25		0.987	0.487	0.26	-79
rs552114161	Y43N	0.46	16.94	0.935	0.059675	0.862	.	-3.25				-1.2	-80
rs1331389042	L9P	0.46	16.71	0.935	0.059965	0.864	0.49	-0.87	0.26	0.649	0.183	-1.19	-81
rs1333441297	E16D	0.47	16.59	0.935	0.059965	0.874	2.665	-2.48		0.999	0.932	-0.63	-81
rs552114161	Y18H	0.47	16.59	0.935	0.060255	0.874	.	-1.43	0.525	0.668	0.371	-1.99	-83
rs1335148751	F192L	0.47	16.57	0.935	0.061542	0.875	.	-2.52		0.992	0.541	-2.32	-84
rs1338870107	S22N	0.47	16.53	0.935	0.062961	0.878	.	-0.9	0.553	0.007	0.062	-0.86	-84
rs1340093703	L18P	0.48	16.53	0.935	0.06416	0.887	.	-0.44				-0.78	-84
rs559023569	V240A	0.48	16.5	0.935	0.06416	0.887	1.835	-1.37				0.25	-84
rs1349483131	P96L	0.5	16.41	0.935	0.066065	0.888		2.03		0.002	0.001	-0.85	-85
rs1356050337	S99R	0.5	16.18	0.935	0.067676	0.888	.	-12.22		1	0.999	-2.55	-86
rs1356326147	S125C	0.51	16.14	0.935	0.068988	0.891	1.15	-3.04				-2.32	-86
rs559948418	A261T	0.52	16.03	0.945	0.068988	0.896	2.87	-2.53				-1.59	-86
rs1359068469	E13V	0.52	15.99	0.945	0.069716	0.904	1.245	-0.99				-0.78	-86
rs559948418	A77T	0.53	15.92	0.945	0.07324	0.904	.	-3.73				-0.64	-86
rs1360646320	T114I	0.55	15.92	0.945	0.076058	0.904		-0.11				-0.33	-86
rs1361283601	Q30R	0.55	15.82	0.945	0.076058	0.904	.	-2.18	0.354	0.005	0.048	-1.86	-87
rs1367995466	A10G	0.57	15.68	0.945	0.077029	0.907	-1.1	0.21				-1.8	-87
rs560847516	I111V	0.58	15.68	0.945	0.078255	0.907	0.735	-0.07		0.016	0.017	-1.73	-87
rs560847516	I111L	0.59	15.56	0.945	0.07845	0.938	.	-2.8		0.999	0.889	-1.63	-87
rs1375186432	Y331C	0.6	15.51	0.945	0.07988	0.955		-1.19	0.421			-0.43	-87
rs563278716	A28V	0.63	15.49	0.945	0.080544	0.955	.	-1.18		0	0.005	-0.24	-87
rs1379493531	G142V	0.64	15.09	0.945	0.082162	-	.	-3.38				0	-87
rs564669580	G141S	0.66	15.05	0.945	0.084641	-		5.12				0.21	-87
rs1380202090	P265R	0.68	14.86	0.945	0.086742	-	.	1.29		0	0	-0.64	-88
rs1381231636	L98R	0.69	14.86	0.945	0.088713	-	2.67	-3.16	0.396	1	0.95	-0.36	-88
rs564669580	G48C	0.72	14.73	0.945	0.088713	-	.	-0.29				0.12	-88
rs1389999138	G138V	0.77	14.69	0.945	0.089197	-	.	-2.31				0.767	-88
rs1393567063	T342S	0.79	14.66	0.945	0.091068	-	.	-2.23				-3.6	-89
rs1394240846	S310F	0.88	14.59	0.945	0.092758	-	.	-0.6				-1.89	-89
rs1404342772	Q226K	0.9	14.58	0.945	0.092758	-	.	-2.23				-0.97	-89
rs1406644480	G142R	0.96	14.55	0.945	0.095459	-	3.175	-4.36		0	0.001	-0.49	-89
rs1407996571	G324R	1	14.53	0.945	0.095459	-	1.59	-1.45				-0.41	-89
rs1412173911	T39S	1	14.35	0.945	0.096585	-		-0.28				-0.39	-89
rs574939127	L372I	1	14.35	0.945	0.096585	-	0.46	-1.04		0.208	0.055	0	-89
rs1421318890	N135K	1	14.16	0.945	0.098923	-	.	-1.86		0.004	0.005	-0.75	-90
rs1425689825	P64L	1	14.03	0.945	0.099893	-		0.08				-0.3	-90
rs748270449	L274R	1	14	0.945	0.105054	-	2.72	-2.98		0.999	0.984	-0.16	-90
rs1432756757	L39P	1	13.89	0.945	0.111766	-	.	-1.69				0	-90
rs747475792	D1H	1	13.86	0.945	0.11816	-	.	-5.39				-2.23	-91
rs1440794565	I266F	1	13.74		0.11816	-	.	-1.23				-2.23	-91
rs748900917	D66A	1	13.65		0.11891	-	.	-0.81				-1.24	-91
rs1442224306	S310P	1	13.58		0.11891	-	.	-0.02		0.001	0	-0.31	-91
rs749066394	G282A	1	13.52		0.129341	-		0.28		1	1	-0.03	-91
rs1444450722	E25G	1	13.47		0.129341	-		-0.66		0.001	0.002	0.12	-91
rs1444994004	V54A		13.17		0.129341	-	.	1.4				0	-92
rs1457842712	L87P		13.09		0.129893	-	1.7	-2.21				0.35	-92
rs1469573605	E281K		13.01		0.129954	-	.	-0.78		0.01	0.002	0.41	-92
rs1469850471	R81S		12.83		0.136431	-	.	-0.06		0	0	-0.8	-93
rs763238618	F179S		12.57		0.136431	-	.	1.36				-0.42	-93
rs1474591912	G37R		12.31		0.148985	-	1.835	-0.36				-0.17	-93
rs1476485362	E57D		12.3		0.148985	-	.	-0.21		0.999	0.983	0.12	-93
rs763848842	N79T		12.16		0.156466	-		0.01		1	0.996	-2.82	-94
rs1483418465	S41C		12.1		0.169799	-	-0.575	1.07				-1.1	-94
rs765581819	H177Y		11.97		0.190294	-	3.03	-3.11				-0.97	-94
rs1489856155	S300Y		11.97		0.224936	-	1.78	-2.52				-0.8	-95
rs1490813984	T15A		11.2		0.240072	-		0.19				-0.72	-95
rs1558724439	D23N		11.16		0.243642	-	2.87	-2.53				-0.46	-95
rs907555585	G126R		11		0.270709	-		-0.31				-0.08	-95
rs886895313	G223A		9.78		0.270709	-		0.24				-0.79	-96
rs879546598	C189S		8.928		0.277029	-	.	-0.72		0.001	0.005	-0.74	-96
rs777896825	G10R		8.928		0.285781	-	3.225	-5.8				-0.32	-96
rs776258480	T22I		8.604		0.285781	-		0.15		1	0.999	0.08	-96
rs776069576	V167A		8.415		0.335017	-	.	-4.55				-3.05	-98
rs776823159	D156N		8.236		0.344442	-	.	1.4				-2.26	-98
rs777835055	A64D		8.163		0.344442	-	.	-7.73				-1.26	-98
rs773873747	E89K		7.491		0.351623	-	-0.325	0.03		0.119	0.111	-1.22	-98
rs773587630	G57R		7.478		0.742203	-	1.385	-0.13		0.951	0.157	-0.74	-98
rs770763690	M15V		7.099		0.748973	-		0.06				-0.71	-98
rs767133277	E5G		7.099		-	-	.	0.82	0.32	0.63	0.655	-0.19	-98
rs1294330215	V269A		6.023		-	-	.	-7.84				0.18	-98
rs1375072898	I266T		5.73		-	-	1.285	-0.31	0.064			0.36	-98
rs1375910522	V272G		5.529		-	-	.	-5.93				0.45	-98
rs1389999138	G32V		4.728		-	-	.	-1.59	0.45			-0.72	-99
rs1269446831	A2V		3.389		-	-	.	-2.64		0.833	0.286	-0.63	-99
rs1221487919	M1L		3.389		-	-	.	0.46		0	0.001	0.44
rs1442792813	G266R		0.212		-	-	1.95	-1.67		0.957	0.9	0.77
